# Supplementary material for: The Transcriptomic Landscape and Regulatory Signaling Features of Bovine Skeletal Muscle Cells Used for Cultured Meat Production
Source: Foods. 2026 Mar 19;15(6):1074. doi: 10.3390/foods15061074 (PMC13025825; doi:10.3390/foods15061074)
Supplement: Supplementary file 1 [file foods-15-01074-s001.zip]

Archive with 1 entries (1 files):
- foods-4177128-supplementary.pdf
